# Supplementary material for: A 16-year retrospective study of vascular anomalies in the head and neck region
Source: Head Face Med. 2023 Aug 1;19:32. doi: 10.1186/s13005-023-00376-z (PMC10391867; doi:10.1186/s13005-023-00376-z)
Supplement: Supplementary file 1 — Additional file 1. Classificationfor vascular anomalies, by Virchow and Wegner. Classification of vascularlesions according to Virchow, published in 1863 and classification of lymphaticlesions, according to Wegner, published in 1977. The third column describes thehistological image that can be found for each type of lesion. [file 13005_2023_376_MOESM1_ESM.xls]

## Sheet: Blad1
Virchow classification, 1863	Wegner classification, 1877	Histological image
Angioma simplex	Lymphangioma simplex	Increased capillaries/small lymphatic vessels
Angioma cavernosum	Lymphangioma cavernosum	Normal vessels replaced by large channels
Angioma racemosum	Lymphangioma cystoides	Dilated and interconnected vessels
