# Supplementary material for: A 16-year retrospective study of vascular anomalies in the head and neck region
Source: Head Face Med. 2023 Aug 1;19:32. doi: 10.1186/s13005-023-00376-z (PMC10391867; doi:10.1186/s13005-023-00376-z)
Supplement: Supplementary file 2 — Additional file 2. Classificationfor vascular anomalies, by Mulliken and Glowaki.Classification of vascular lesions according to Mulliken and Glowaki,published in 1982. The vascular anomalies are devided in tumors (hemangiomas,first column) and malformations (second column). The hemangiomas have aproliferating and involuting phase. The malformations are divided according totheir composing vessels. [file 13005_2023_376_MOESM2_ESM.xls]

## Sheet: Blad1
Hemangiomas	Malformations
Proliferating phase	Capillary
Involuting phase	Venous
	Arterial
	Lymphatic
	Fistulae
