# Supplementary material for: A 16-year retrospective study of vascular anomalies in the head and neck region
Source: Head Face Med. 2023 Aug 1;19:32. doi: 10.1186/s13005-023-00376-z (PMC10391867; doi:10.1186/s13005-023-00376-z)
Supplement: Supplementary file 3 — Additional file 3. ISSVAclassification. Table shows the classification of the vascular anomaliesaccording to the “International Society for the Study of Vascular Anomalies”(ISSVA) as presented in 2018. [file 13005_2023_376_MOESM3_ESM.xls]

## Sheet: Blad1
Additional file 3: ISSVA classification
ISSVA Classification of Vascular Anomalies ©2018 International Society for the Study of Vascular Anomalies.
Vascular anomalies
Vascular tumors	Vascular malformations
Benign	Simple	Combined	Malformations of major named vessels	Malformations associated with other anomalies
- Infantile hemangioma
- Congenital hemangioma
- Lobular capillary hemangioma	Capillary malformation	CVM	Affects	- Klippel-Trenaunay syndrome
- Others			- Arteries	- Sturge-Weber syndrome
			- Veins	- CLOVES syndrome
			- lymphatics	- Others
			Anomalies of
			- origin
			- course
	Lymphatic malformation	CLM	- diameter
Locally aggressive or borderline	Venous malformation	LVM	- number
- Kaposiform hemangio-endothelioma			- length
- Others	Arteriovenous malformation	CLVM	- valves
Malignant			- communications (arteriovenous fistula)
- Angiosarcoma			- persistence of embryonal vessel
- Epithelioid hemangioendothelioma
- Others	Arteriovenous fistula	Others
Classification of vascular anomalies according to the International Society for the Study of Vascular Anomalies. CVM = capillary-venous malformation; CLM = capillary-lymphatic malformation; LVM = lymphatic-venous malformation; CLVM = capillary-lymphatic-venous malformation
