# Supplementary material for: A 16-year retrospective study of vascular anomalies in the head and neck region
Source: Head Face Med. 2023 Aug 1;19:32. doi: 10.1186/s13005-023-00376-z (PMC10391867; doi:10.1186/s13005-023-00376-z)
Supplement: Supplementary file 4 — Additional file 4. Diagnostictechniques. List of the additional techniques, used to diagnose the vascularanomaly, as well as the number of times each technique was used (N and %). [file 13005_2023_376_MOESM4_ESM.xls]

## Sheet: Blad1
Additional file 4: Diagnostic techniques
Diagnostic techniques	N	%
Anatomic pathology	83	44.9
MRI	55	29.7
CT	21	11.4
Ultrasound	17	9.2
Angiography	11	5.9
MR-angiography	5	2.7
CT-angiography	2	1.1
No further investigations	47	25.4
