# Supplementary material for: A 16-year retrospective study of vascular anomalies in the head and neck region
Source: Head Face Med. 2023 Aug 1;19:32. doi: 10.1186/s13005-023-00376-z (PMC10391867; doi:10.1186/s13005-023-00376-z)
Supplement: Supplementary file 5 — Additional file 5. Anatomicalregions affected by the vascular anomaly. List of anatomical regions affectedby the vascular anomaly, as well as the number of times each region wasaffected (N and %). [file 13005_2023_376_MOESM5_ESM.xls]

## Sheet: Blad1
Additional file 5: Anatomical regions affected by the vascular anomaly
Affected region	N	%	Affected region (continued)	N		%
Lips	72	38.9	Hemifacial	4	2.2
Lower lip	42	22.7	Forehead	4	2.2
Upper lip	30	16.2	Periorbital	2	1.1
Tongue	46	24.9	Mandible	2	1.1
Buccal space	36	19.5	Ear	2	1.1
Sublingual space	13	7	Orbit	2	1.1
Masticator space	12	6.5	Mental region	2	1.1
Gums	12	6.5	Retroauricular	2	1.1
Parotid space	9	4.9	Maxilla	1	0.5
Submylohyoid space	9	4.9	Uvula	1	0.5
Palate	9	4.9	Temporomandibular joint	1	0.5
Neck	9	4.9	Frontal bone	1	0.5
Temporal space	8	4.3	Nose	1	0.5
Parapharyngeal space	7	3.8	Pterygopalatine fossa	1	0.5
Pharynx	5	2.7
Oropharynx	4	2.2
Nasopharynx	1	0.5
