# Supplementary material for: A 16-year retrospective study of vascular anomalies in the head and neck region
Source: Head Face Med. 2023 Aug 1;19:32. doi: 10.1186/s13005-023-00376-z (PMC10391867; doi:10.1186/s13005-023-00376-z)
Supplement: Supplementary file 6 — Additional file 6. Symptomsat registration or before the start of treatment. List of symptoms atregistration or before the start of treatment, as well as the number of timeseach symptom was registered (N and %). [file 13005_2023_376_MOESM6_ESM.xls]

## Sheet: Blad1
Additional file 6: Symptoms at registration or before the start of treatment
Symptoms	N	%
Asymptomatic	66	35.7
Mass effect	34	18.4
Aesthetically unpleasing	25	13.5
Pain	24	13
Bleeding	21	11.4
Speech impairment	9	4.9
Difficulty eating	9	4.9
Discomfort	8	4.3
Dysesthesia	6	3.2
Dental problems	6	3.2
Threatened airway	3	1.6
Systemic impact	1	0.5
Thrombosis	1	0.5
