# Supplementary material for: A 16-year retrospective study of vascular anomalies in the head and neck region
Source: Head Face Med. 2023 Aug 1;19:32. doi: 10.1186/s13005-023-00376-z (PMC10391867; doi:10.1186/s13005-023-00376-z)
Supplement: Supplementary file 7 — Additional file 7. Performedtreatments and outcomes. List of performed treatments (N and %) and theiroutcomes (N). [file 13005_2023_376_MOESM7_ESM.xls]

## Sheet: Blad1
Additional file 7: Performed treatments and outcomes
Treatment type	N	%*	N	N	N	N
	patients		Treatments	Outcome 1°	Outcome 2°	Outcome 3°
Devascularization surgery	83	44.9	90	76	13	1
Hemodynamic surgery	10	5.4	16	7	9	0
Laser therapy	6	3.2	9	5	4	0
Sclerotherapy	5	2.7	5	2	3	0
Embolization	3	1.6	10	0	9	1
Sirolimus	1	0.5	1			1
Conservative treatment	50	27.0	50
Referral	13	7.0
Secondary treatment	6	3.2	8
* Percentage of the whole study population (N=185)
° The outcome is classified as [1] complete regression and resolution of symptoms, [2] partial regression or partial resolution of symptoms [3] no regression or persistence of symptoms.
