# Supplementary material for: A 16-year retrospective study of vascular anomalies in the head and neck region
Source: Head Face Med. 2023 Aug 1;19:32. doi: 10.1186/s13005-023-00376-z (PMC10391867; doi:10.1186/s13005-023-00376-z)
Supplement: Supplementary file 8 — Additional file 8. Departmentsinvolved in treatment(planning). List of departments involved in treatment (planning),as well as the number of times each department was involved (N and %). [file 13005_2023_376_MOESM8_ESM.xls]

## Sheet: Blad1
Additional file 8: Departments involved in treatment(planning)
Department	N	%
No other department involved	128	69.2
Interventional radiology	41	22.2
Plastic surgery	13	7
Pediatric hematology	12	6.5
Dermatology	12	6.5
Dentistry	10	5.4
Hematology	6	3.2
Department of pediatrics	6	3.2
Otorhinolaryngology	4	2.2
Multidisciplinary cleft- and palate team	1	0.5
